# Supplementary material for: Correlation between Ribosome Biogenesis and the Magnitude of Hypertrophy in Overloaded Skeletal Muscle
Source: PLoS One. 2016 Jan 29;11(1):e0147284. doi: 10.1371/journal.pone.0147284 (PMC4732984; doi:10.1371/journal.pone.0147284)
Supplement: S1 Dataset — (XLSX) [file pone.0147284.s001.xlsx]

## Sheet: 5day OL
		Body weight (BW)			Plantaris muscle weight (MW)			Plantaris MW / BW			18+28S rRNA(AU)			rpS6 protein content(AU)			p70S6K protein content(AU)			p70S6K phosphorylation(AU)
Group		Pre	Post		OL	NL		OL	NL		OL	NL		OL	NL		OL	NL		OL	NL
Strong		355.875	357		530.6	399.025		1.46919	1.09984		2.53451	1.06916		1.9806	1.03574		1.20183	1.27407		18.1845	3.12341
Strong_SD		14.1061	10.556		49.2938	24.14		0.136946	0.0543812		0.5153	0.168884		0.573706	0.202097		0.383442	0.287755		14.7563	7.02031
Strong1		374	365		526.5	414.8		1.44247	1.13644		1.92554	1.30559		1.51469	0.953171		0.826293	0.920289		12.4597	0.433818
Strong2		369	358		581	374.7		1.62291	1.04665		3.56112	1.24182		2.84293	1.24017		1.81232	1.69323		6.69425	0.293856
Strong3		363	357		559.4	422		1.56695	1.18207		2.53112	1.10266		2.17932	1.26806		1.25249	1.37187		16.7816	0.493988
Strong4		368	377		569.5	421.2		1.51061	1.11724		2.21067	0.986127		2.34495	0.958264		0.934469	1.13135		18.0397	0.706619
Strong5		349	356		437.7	374.2		1.22949	1.05112		2.96752	0.96457		2.24975	1.13135		1.18358	1.2536		53.3137	0.501363
Strong6		341	342		493.4	364.4		1.44269	1.0655		2.33935	0.952149		1.28056	0.679258					17.3907	0.953234
Strong7		339	352		570	418.9		1.61932	1.19006		2.21287	1.18964		1.452	1.01987					11.267	20.4843
Strong8		344	349		507.3	402		1.45358	1.15186		2.52793	0.810738								9.5295	1.12014
Middle		386.5	385.125		492.363	423.15		1.27918	1.09846		2.17872	1.18652		2.03141	1.25363		1.40446	1.19273		17.3689	2.19405
Middle_SD		17.8085	16.4529		25.0446	31.1226		0.0581379	0.0603381		0.365901	0.230418		0.49122	0.249773		0.482278	0.306724		10.7103	1.42883
Middle１		408	401		493.4	428.9		1.23042	1.06958		2.51024	1.44106		2.36296	1.32552		0.991761	0.667301		23.9663	4.07866
Middle２		399	399		503.6	461.6		1.26216	1.15689		2.0399	1.39128		2.4929	1.46203		2.16011	1.46746		7.40177	1.44417
Middle３		388	385		488.4	391.4		1.26857	1.01662		2.29113	1.27693		2.20088	1.56964		1.326	1.32003		18.873	2.42621
Middle４		410	407		536.5	458.4		1.31818	1.12629		2.12409	1.39676		1.78581	1.106		1.00028	1.23269		34.3534	4.26039
Middle５		376	382		498.8	448.4		1.30576	1.17382		2.18099	0.808994		2.54858	1.40505		1.54417	1.27619		28.8369	2.6334
Middle６		363	368		471.5	379.5		1.28125	1.03125		2.73669	1.0893		1.47309	0.930156					7.97372	1.2419
Middle７		368	360		496.8	413.3		1.38	1.14806		2.04942	1.14371		1.35564	0.977045					7.82449	0.239361
Middle８		380	379		449.9	403.7		1.18707	1.06517		1.4973	0.944144								9.72148	1.22828
Moderate		351	353.375		442.1	379.3		1.25083	1.07309		1.75606	0.990275		1.67663	1.32424		1.17951	1.26885		22.5807	5.17358
Moderate_SD		10.184	9.63531		42.6709	35.929		0.115265	0.0937543		0.342241	0.304295		0.352811	0.437153		0.323694	0.51531		11.0797	8.25562
Moderate１		364	367		451.4	398.5		1.22997	1.08583		2.05947	1.09503		1.68821	0.994459		0.631895	0.416061		35.3752	1.4008
Moderate２		354	347		394.6	327.5		1.13718	0.943804		1.58373	1.17256		2.26636	2.10482		1.14047	1.5276		28.9703	24.915
Moderate３		362	358		426.7	419.6		1.1919	1.17207		1.79424	1.04139		1.81888	1.53795		1.3355	1.35479		29.4274	1.28879
Moderate４		358	360		447.1	403.4		1.24194	1.12056		1.75395	1.23761		1.77223	1.13615		1.37711	1.26647		19.5573	1.14417
Moderate５		335	337		378	355.9		1.12166	1.05608		2.1458	1.26919		1.43621	1.59113		1.41259	1.77933		21.8685	2.0903
Moderate６		348	360		446	336.2		1.23889	0.933889		2.04919	1.02483		1.63467	0.951592					7.59211	0.945132
Moderate７		343	347		489.5	377		1.41066	1.08646		1.55202	0.709804		1.11986	0.953561					32.0978	7.46129
Moderate８		344	351		503.5	416.3		1.43447	1.18604		1.11012	0.371786								5.75711	2.14321
Weak		355.375	361.5		416.75	397.9		1.15451	1.10196		1.01957	1		1.21661	1		0.932355	1		2.81116	1.185
Weak_SD		13.3624	12.8285		16.1005	11.4863		0.0675588	0.0516259		0.25629	0.28229		0.291389	0.127188		0.222271	0.316046		3.00752	0.603387
Weak1		372	370		429.9	400.3		1.16189	1.08189		0.87252	1.2791		1.13434	0.793419		0.685772	0.636327		1.14002	1.23051
Weak2		365	358		432	404.7		1.2067	1.13045		0.939725	1.41293		1.58864	1.13798		1.10805	1.23209		1.58194	0.925323
Weak3		347	344		413.2	381.1		1.20116	1.10785		1.37687	1.1188		1.44527	1.08193		1.04227	1.16243		3.75526	1.41667
Weak4		370	376		381.4	389.1		1.01436	1.03484		1.00635	0.904267		1.51234	1.10739		1.1286	1.29		9.91973	0.934483
Weak5		362	375		420.5	389		1.12133	1.03733		1.18712	0.540997		0.909497	1.00383		0.697084	0.679162		2.19522	1.07946
Weak6		345	357		427.5	394.5		1.19748	1.10504		1.32533	1.0823		0.991881	1.00604					0.815819	0.377341
Weak7		345	368		412.6	414.4		1.1212	1.12609		0.787847	0.755214		0.934286	0.869421					1.53169	1.03622
Weak8		337	344		416.9	410.1		1.21192	1.19215		0.66083	0.906408								1.54956	2.47999

## Sheet: 2wk OL
		Body weight (BW)			Plantaris muscle weight (MW)			Plantaris MW / BW			Fiber CSA			Fiber CSA/BW
Group		Pre	Post		OL	NL		OL	NL		OL	NL		OL	NL
Strong		334.125	371.25		607.938	420.2		1.63487	1.13128		3759.6	2665.17		10.1129	7.1916
Strong_SD		15.5787	25.7113		84.1616	37.3031		0.163923	0.0484402		400.598	336.493		0.602596	0.852634
Strong1		321	336		528.4	373		1.57262	1.11012		3126.39	2412.69		9.30472	7.18063
Strong2		304	325		523.5	369		1.61077	1.13538		3277.56	2611.82		10.0848	8.03636
Strong3		352	386		582.7	444		1.50959	1.15026		3701.63	2729.3		9.58972	7.07072
Strong4		349	389		763.5	466.4		1.96272	1.19897		3960.24	3366.2		10.1806	8.65348
Strong5		337	384		652.6	449.4		1.69948	1.17031		3906.97	2239.43		10.1744	5.83184
Strong6		336	383		631.2	437.2		1.64804	1.14151		3708.53	2679.61		9.68285	6.99637
Strong7		342	391		654.7	432.4		1.67442	1.10588		4335.85	2795.77		11.0891	7.1503
Strong8		332	376		526.9	390.2		1.40133	1.03777		4059.64	2486.52		10.7969	6.61309
Middle		327.25	366.625		530.425	403.875		1.44681	1.10229		3346.7	2724.67		9.15407	7.45522
Middle_SD		7.34361	13.5007		39.0626	28.8629		0.0917204	0.0784762		372.696	238.958		1.19518	0.868812
Middle１		333	380		536.1	389.2		1.41079	1.02421		3115.11	2463.3		8.19766	6.48237
Middle２		321	366		495.6	371.1		1.3541	1.01393		3784.32	2637.54		10.3397	7.20639
Middle３		324	376		575	444.8		1.52926	1.18298		2699.66	2302.63		7.17994	6.12402
Middle４		339	371		595.2	437.1		1.60431	1.17817		3804.42	2876.89		10.2545	7.75441
Middle５		317	343		502.5	404.8		1.46501	1.18017		3448.2	3004.23		10.0531	8.75868
Middle６		323	350		512.5	392.6		1.46429	1.12171		3539.91	2900.6		10.114	8.28744
Middle７		333	379		541.2	423.1		1.42797	1.11636		3153	2814.74		8.31926	7.42676
Middle８		328	368		485.3	368.3		1.31875	1.00082		3229	2797.43		8.77446	7.60171
Moderate		352.125	384.5		496.25	408		1.29005	1.06097		3366.7	2578.63		8.77232	6.71521
Moderate_SD		18.6581	18.1265		35.8103	30.9459		0.0604743	0.0591311		375.357	153.776		1.06353	0.438021
Moderate１		385	402		537.4	385.2		1.33682	0.958209		3895.25	2387.59		9.68969	5.93929
Moderate２		339	368		493.4	365.3		1.34076	0.992663		3661.96	2444.65		9.95098	6.64306
Moderate３		336	360		418.1	385.3		1.16139	1.07028		2895.59	2390.94		8.04331	6.64151
Moderate４		367	408		508.5	443.4		1.24632	1.08676		3091.31	2583.32		7.57673	6.33166
Moderate５		359	395		520.6	423.1		1.31797	1.07114		3314.63	2748.69		8.39148	6.9587
Moderate６		360	395		506.5	453.1		1.28228	1.14709		3270.7	2753		8.28025	6.96962
Moderate７		340	382		504.9	416.6		1.32173	1.09058		3009.98	2620.82		7.87952	6.86079
Moderate８		331	366		480.6	392		1.31311	1.07104		3794.18	2700		10.3666	7.37705
Weak		332.375	375.375		440.963	409.3		1.17276	1.08689		2926.72	2651.8		7.77723	7.07003
Weak_SD		18.0154	26.1312		50.1593	53.7478		0.074802	0.0752983		439.15	174.967		0.886681	0.25775
Weak1		302	334		409	353.8		1.22455	1.05928		2166.79	2399.79		6.4874	7.18501
Weak2		311	341		365.9	340.2		1.07302	0.997654		2592.86	2392.75		7.60369	7.01685
Weak3		353	404		501.2	468.9		1.24059	1.16064		2751.63	2730.8		6.81097	6.75942
Weak4		352	406		516	497.6		1.27094	1.22562		3318.62	2767.58		8.17395	6.81669
Weak5		340	379		447.9	410.7		1.18179	1.08364		3091.71	2599.31		8.15754	6.85833
Weak6		333	385		455	424.3		1.18182	1.10208		3255.38	2871.13		8.45553	7.45749
Weak7		337	380		405.4	388.3		1.06684	1.02184		3484.49	2694.81		9.16971	7.09159
Weak8		331	374		427.3	390.6		1.14251	1.04439		2752.29	2758.2		7.35906	7.37486
